# Supplementary material for: Quantifying Components of Soil Respiration and Their Response to Abiotic Factors in Two Typical Subtropical Forest Stands, Southwest China
Source: PLoS One. 2015 Feb 13;10(2):e0117490. doi: 10.1371/journal.pone.0117490 (PMC4332482; doi:10.1371/journal.pone.0117490)
Supplement: S1 Dataset — This data contain two parts: 1. Environmental factors values, this part include the year (2010–2012) mean values of temperature, soil temperature, soil moisture, solar radiation and pH in the two type of forest stand 2. Soil respiration values, this part include the year (2010–2012) mean values of each components of soil respiration in two type of forest stand. (XLSX) [file pone.0117490.s001.xlsx]

## Sheet: explaining of each tab
The explaining of each tab.
Environment Factors values include the year(2010-2012) mean values of temperature,soil temperature, soil moisture,Solar radiation and pH in the two type of forest stand
Soil respiration values include the year (2010-2012) mean values of each components of soil respiration in two type of forest stand

## Sheet: Environment Factors values  
Year	Month	Air Temperature℃	±SD	soil moistureV%(BNMF)	±SD	soil moistureV%(BF)	±SD	Soil temperature℃(BNMF)	±SD	Soil temperature℃(BF)	±SD
2010	Apr.	18.24	0.912	21.35	1.0675	21.05	1.0525	15.7	0.785	16.65	0.8325
	may.	20.38	1.019	20.78	1.039	23.58	1.179	18.02	0.901	17.89	0.8945
	Jun.	21.46	1.073	22.92	1.146	22.18	1.109	21.15	1.0575	20.5	1.025
	Jul.	24.9	1.245	19.24	0.962	20.3	1.015	22.71	1.1355	21.43	1.0715
	Aug.	26.75	1.3375	16.02	0.801	18.4	0.92	23.54	1.177	23.16	1.158
	Sep.	20.21	1.0105	22.53	1.1265	20.56	1.028	18.32	0.916	21.1	1.055
2011	Apr.	18.11	0.9055	23	1.15	21.05	1.0525	16.34	0.817	15.85	0.7925
	may.	21.26	1.063	21.1	1.055	22.38	1.119	18.42	0.921	18.56	0.928
	Jun.	22.32	1.116	23.22	1.161	26.18	1.309	21.4	1.07	21.9	1.095
	Jul.	24.67	1.2335	19.24	0.962	13.3	0.665	22.8	1.14	22.28	1.114
	Aug.	27.09	1.3545	13.93	0.6965	8.4	0.42	23.94	1.197	22.94	1.147
	Sep.	20.07	1.0035	16.55	0.8275	10.56	0.528	18.51	0.9255	20.08	1.004
2012	Apr.	15.94	0.797	23	1.15	20.05	1.0025	15.9	0.795	16.25	0.8125
	may.	18.36	0.918	21.9	1.095	22.58	1.129	17.02	0.851	18.38	0.919
	Jun.	20.49	1.0245	23.16	1.158	22.01	1.1005	21.25	1.0625	20.5	1.025
	Jul.	24.1	1.205	24.1	1.205	23.51	1.1755	22.46	1.123	24.15	1.2075
	Aug.	25.41	1.2705	21.15	1.0575	22.86	1.143	23.24	1.162	25.18	1.259
	Sep.	19	0.95	21.52	1.076	22.56	1.128	18.6	0.93	21.1	1.055
Year	Month	pH(BNMF)	±SD	pH(BF)	±SD	Solar radiation wm-2(BNMF)	±SD	Solar radiation wm-2(BF)	±SD
2010	Apr.	3.88	0.194	3.54	0.177	94.5	4.725	114.5	5.725
	may.	3.56	0.178	3.61	0.1805	77.67	3.8835	96.67	4.8335
	Jun.	3.65	0.1825	3.81	0.1905	78.57	3.9285	95.45	4.7725
	Jul.	3.92	0.196	3.89	0.1945	111.45	5.5725	142.2	7.11
	Aug.	3.87	0.1935	3.76	0.188	122.67	6.1335	153.2	7.66
	Sep.	3.79	0.1895	3.81	0.1905	80.56	4.028	96.62	4.831
2011	Apr.	4.02	0.201	3.78	0.189	88.97	4.4485	110.76	5.538
	may.	3.51	0.1755	3.72	0.186	74.78	3.739	97.23	4.8615
	Jun.	3.63	0.1815	3.81	0.1905	78.43	3.9215	98.23	4.9115
	Jul.	3.92	0.196	3.97	0.1985	116.43	5.8215	137.3	6.865
	Aug.	3.76	0.188	3.78	0.189	132.1	6.605	154.1	7.705
	Sep.	3.78	0.189	3.81	0.1905	79.67	3.9835	96.3	4.815
2012	Apr.	4.1	0.205	4.14	0.207	110.34	5.517	130.92	6.546
	may.	3.55	0.1775	3.72	0.186	85.23	4.2615	97.16	4.858
	Jun.	3.63	0.1815	3.81	0.1905	82.33	4.1165	94.28	4.714
	Jul.	3.92	0.196	3.86	0.193	128.3	6.415	140.8	7.04
	Aug.	3.76	0.188	3.66	0.183	140.98	7.049	152.88	7.644
	Sep.	3.85	0.1925	3.81	0.1905	85.55	4.2775	97.51	4.8755

## Sheet: Soil respiration values
BNMF	Month	Total soil respiration	±SD	Heterotrophic respiration	±SD	Atmospheric respiration	±SD	Litter respiration	±SD	SOM respiration	±SD
2010	Apr.	1.91	0.0955	1.47	0.0735	0.44	0.022	0.8	0.04	0.67	0.0335
	may.	2.67	0.1335	2.08	0.104	0.59	0.0295	0.93	0.0465	1.15	0.0575
	Jun.	3.34	0.167	2.59	0.1295	0.73	0.0365	1.22	0.061	1.37	0.0685
	Jul.	4.03	0.2015	2.78	0.139	1.25	0.0625	1.29	0.0645	1.49	0.0745
	Aug.	2.89	0.1445	1.85	0.0925	1.04	0.052	0.38	0.019	1.47	0.0735
	Sep.	2.69	0.1345	2.26	0.113	0.43	0.0215	0.94	0.047	1.32	0.066
2011	Apr.	2.01	0.1005	1.66	0.083	0.35	0.0175	0.56	0.028	1.11	0.0555
	may.	2.32	0.116	1.78	0.089	0.54	0.027	0.48	0.024	1.3	0.065
	Jun.	3.08	0.154	2.12	0.106	0.96	0.048	0.67	0.0335	1.45	0.0725
	Jul.	2.53	0.1265	1.66	0.083	0.87	0.0435	0.32	0.016	1.34	0.067
	Aug.	2.28	0.114	1.54	0.077	0.74	0.037	0.29	0.0145	1.26	0.063
	Sep.	1.82	0.091	1.15	0.0575	0.68	0.034	0.27	0.0135	0.88	0.044
2012	Apr.	1.95	0.0975	1.78	0.089	0.18	0.009	1.12	0.056	0.65	0.0325
	may.	2.48	0.124	1.89	0.0945	0.59	0.0295	0.86	0.043	1.03	0.0515
	Jun.	3.3	0.165	2.05	0.1025	1.25	0.0625	0.89	0.0445	1.16	0.058
	Jul.	4.13	0.2065	3	0.15	1.13	0.0565	1.05	0.0525	1.96	0.098
	Aug.	2.76	0.138	2.08	0.104	0.68	0.034	0.7	0.035	1.38	0.069
	Sep.	2.84	0.142	1.9	0.095	0.95	0.0475	0.63	0.0315	1.27	0.0635
BF	Month	Total soil respiration	±SD	Heterotrophic respiration	±SD	Atmospheric respiration	±SD	Litter respiration	±SD	SOM respiration	±SD
2010	Apr.	2.53	0.1265	2.38	0.119	0.15	0.0075	1.17	0.0585	1.2	0.06
	may.	3.27	0.1635	2.72	0.136	0.56	0.028	0.85	0.0425	1.87	0.0935
	Jun.	4.68	0.234	3.89	0.1945	0.8	0.04	1.45	0.0725	2.44	0.122
	Jul.	6.09	0.3045	4.98	0.249	1.11	0.0555	2.13	0.1065	2.85	0.1425
	Aug.	5.29	0.2645	4.18	0.209	1.11	0.0555	1.48	0.074	2.7	0.135
	Sep.	3.87	0.1935	3.33	0.1665	0.54	0.027	2.17	0.1085	1.16	0.058
2011	Apr.	2.63	0.1315	2.39	0.1195	0.24	0.012	1.1	0.055	1.29	0.0645
	may.	3.66	0.183	3.23	0.1615	0.43	0.0215	1.18	0.059	2.06	0.103
	Jun.	5.22	0.261	4.55	0.2275	0.66	0.033	1.55	0.0775	3	0.15
	Jul.	3.97	0.1985	3.62	0.181	0.35	0.0175	0.83	0.0415	2.79	0.1395
	Aug.	3.36	0.168	3.05	0.1525	0.31	0.0155	0.81	0.0405	2.25	0.1125
	Sep.	2.4	0.12	2.15	0.1075	0.25	0.0125	0.81	0.0405	1.34	0.067
2012	Apr.	2.63	0.1315	2.48	0.124	0.15	0.0075	1.21	0.0605	1.27	0.0635
	may.	3.39	0.1695	3.12	0.156	0.26	0.013	1.14	0.057	1.98	0.099
	Jun.	4.82	0.241	4.32	0.216	0.51	0.0255	1.71	0.0855	2.6	0.13
	Jul.	5.9	0.295	5.53	0.2765	0.37	0.0185	1.76	0.088	3.78	0.189
	Aug.	4.29	0.2145	4.1	0.205	0.19	0.0095	0.69	0.0345	3.42	0.171
	Sep.	2.87	0.1435	2.64	0.132	0.23	0.0115	0.42	0.021	2.23	0.1115
